# Supplementary material for: Long-Term Consequences of COVID-19: A 1-Year Analysis
Source: J Clin Med. 2023 Apr 3;12(7):2673. doi: 10.3390/jcm12072673 (PMC10095027; doi:10.3390/jcm12072673)
Supplement: Supplementary file 1 [file jcm-12-02673-s001.zip]

Archive with 1 entries (1 files):
- jcm-2302762-supplementary.pdf
